# Supplementary material for: Community-Level Factors Associated with COVID-19 Cases and Testing Equity in King County, Washington
Source: Int J Environ Res Public Health. 2020 Dec 18;17(24):9516. doi: 10.3390/ijerph17249516 (PMC7767300; doi:10.3390/ijerph17249516)
Supplement: Supplementary file 1 [file ijerph-17-09516-s001.zip]

Archive with 2 entries (2 files):
- Figure S1_GWR_PositivityRate_maps.pdf
- Figure S2_GWR_TestingRate_maps.pdf
